# Supplementary material for: A Pilot Feasibility Study of Mindful Walking in Older Adults: Exploratory Bayesian Estimates of Psychological Distress and Alexithymia
Source: Int J Environ Res Public Health. 2026 Jun 25;23(7):836. doi: 10.3390/ijerph23070836 (PMC13410204; doi:10.3390/ijerph23070836)
Supplement: Supplementary file 1 [file ijerph-23-00836-s001.zip]

Archive with 1 entries (1 files):
- ijerph-4343626-supplementary.pdf
